# Supplementary material for: Rheological properties of polyether polyurethane rubber based magnetorheological elastomers under transverse shear and vertical pressure
Source: PLoS One. 2024 Nov 21;19(11):e0312496. doi: 10.1371/journal.pone.0312496 (PMC11581331; doi:10.1371/journal.pone.0312496)
Supplement: S1 Dataset — (XLSX) [file pone.0312496.s001.xlsx]

## Sheet: Fig 5
CIP-85%		CIP-90%
Magnetic Flux Density (T)	Shear Storage Modulus (MPa)	Magnetic Flux Density (T)	Shear Storage Modulus (MPa)
0.00099	932000	0.000913	2138000
0.0697	953000	0.0696	2255000
0.148	1000000	0.147	2307000
0.228	1110000	0.228	2567000
0.309	1250000	0.309	2866000
0.391	1400000	0.391	3191000
0.471	1590000	0.471	3529000
0.547	1830000	0.547	3893000
0.617	2030000	0.617	4231000
0.678	2270000	0.678	4569000
0.731	2560000	0.731	4842000
0.777	2850000	0.777	5154000
0.823	3140000	0.823	5427000
0.868	3400000	0.868	5648000
0.914	3590000	0.914	5843000
0.96	3820000	0.96	6012000
1.01	4010000	1.01	6155000
1.05	4160000	1.05	6285000
1.1	4300000	1.1	6402000
1.14	4450000	1.14	6506000
1.18	4555420	1.18	6606450
1.22222	4648330	1.22222	6683570
1.26444	4726880	1.26444	6750040
1.30667	4792760	1.30667	6807050
1.34889	4847640	1.34889	6855790
1.39111	4893100	1.39111	6897300
1.43333	4930590	1.43333	6932560
1.47556	4961390	1.47556	6962440
1.51778	4986610	1.51778	6987720
1.56	5007210	1.56	7009050

## Sheet: Fig 6
CIP-85%		CIP-90%
Magnetic Flux Density (T)	Loss Factor	Magnetic Flux Density (T)	Loss Factor
0.00099	0.622	0.000913	0.445
0.0697	0.613	0.0696	0.428
0.148	0.592	0.147	0.402
0.228	0.588	0.228	0.373
0.309	0.563	0.309	0.339
0.391	0.53	0.391	0.306
0.471	0.5	0.471	0.273
0.547	0.419	0.547	0.244
0.617	0.394	0.617	0.214
0.678	0.373	0.678	0.191
0.731	0.341	0.731	0.17
0.777	0.318	0.777	0.152
0.823	0.297	0.823	0.136
0.868	0.272	0.868	0.126
0.914	0.257	0.914	0.114
0.96	0.233	0.96	0.105
1.01	0.216	1.01	0.0976
1.05	0.199	1.05	0.0913
1.1	0.183	1.1	0.0865
1.14	0.17	1.14	0.0824

## Sheet: Fig 9
μ0μm0H2	ΔG/G (%)		ΔG/G (%)		ΔG/G (%)
	Experimental,25%	Theoratical,25%	Experimental,34%	Theoratical,34%	Experimental,46%	Theoratical,46%
0.000170787	0	0.00409	0	0.01094	0	0.00481
0.09128	1.62907	2.18483	4.22535	5.8456	1.7094	2.57281
0.32154	6.39098	7.69607	16.9014	20.5911	7.40741	9.06272
0.73101	14.2857	17.497	38.0282	46.8139	16.8091	20.6041
1.29621	25.3133	31.0252	67.6056	83.0092	29.9145	36.5346
1.98456	39.0977	47.501	106.338	127.091	46.7236	55.9362
2.8041	56.6416	67.117	152.817	179.574	67.2365	79.0355
3.71354	77.9449	88.8848	207.746	237.815	91.453	104.669
4.71196	101.754	112.782	271.831	301.754	119.373	132.81
5.80774	128.07	139.01	343.662	371.927	151.282	163.695
6.97111	158.145	166.856	424.648	446.429	186.895	196.486
8.2152	191.98	196.634	513.38	526.101	225.926	231.551
9.534	228.321	228.199	611.268	610.556	268.946	268.722
10.8631	268.421	260.013	716.901	695.675	315.67	306.185
12.248	311.028	293.159	831.69	784.358	366.097	345.217

## Sheet: Fig 11
Strain (%)	ΔE (MPa)		Strain (%)	ΔE (MPa)
	Experimental, 0.172T	Theoratical, 0.172T		Experimental, 0.201T	Theoratical, 0.201T
0.03331	0.002952	0.11648	0.02769	0.002652	0.328561
0.06666	0.025148	0.124955	0.05549	0.014613	0.348189
0.10003	0.044278	0.134393	0.08329	0.044964	0.369631
0.13341	0.055468	0.144944	0.1111	0.098992	0.393119
0.16676	0.063903	0.15678	0.13892	0.167519	0.418924
0.20013	0.071631	0.170134	0.16671	0.240774	0.447337
0.23351	0.079388	0.185273	0.19453	0.31705	0.478768
0.26687	0.087912	0.202517	0.22232	0.394353	0.513603
0.30024	0.097549	0.222293	0.25013	0.474046	0.552408
0.33359	0.108921	0.245101	0.27795	0.55785	0.595784
0.36697	0.122812	0.271631	0.30574	0.645439	0.644442
0.40033	0.140004	0.302698	0.33354	0.738689	0.699334
0.4337	0.162141	0.339416	0.36135	0.839758	0.761551
0.46708	0.191101	0.383267	0.38916	0.946941	0.832491
0.50043	0.229699	0.436145	0.41696	1.06309	0.91377
0.5338	0.282427	0.500827	0.44477	1.1897	1.00758
0.56717	0.356266	0.581026	0.47258	1.32758	1.11664
0.60054	0.461004	0.682136	0.50038	1.47693	1.24436
0.6339	0.613802	0.812137	0.52818	1.64114	1.39534
0.66726	0.836716	0.983141	0.556	1.8286	1.57569
0.70063	1.15725	1.21457	0.5838	2.04126	1.79317
0.734	1.59758	1.53842	0.6116	2.28504	2.05909
0.76735	2.18499	2.01107	0.6394	2.58191	2.3888
0.80074	2.9763	2.74156	0.66722	2.94703	2.80491
0.8341	4.0004	3.95471	0.69502	3.38331	3.33947
